# Supplementary material for: Radiotherapy for Clinically Localized T3b or T4 Very-High-Risk Prostate Cancer-Role of Dose Escalation Using High-Dose-Rate Brachytherapy Boost or High Dose Intensity Modulated Radiotherapy
Source: Cancers (Basel). 2021 Apr 13;13(8):1856. doi: 10.3390/cancers13081856 (PMC8070084; doi:10.3390/cancers13081856)
Supplement: Supplementary file 1 [file cancers-13-01856-s001.zip]

Archive with 1 entries (1 files):
- cancers-1140449-supplementary.pdf
